# Supplementary material for: Effect of Spherical Adsorptive Carbon Among Chronic Kidney Disease Patients: A Nationwide Cohort Study
Source: Int J Environ Res Public Health. 2025 Aug 30;22(9):1365. doi: 10.3390/ijerph22091365 (PMC12470180; doi:10.3390/ijerph22091365)
Supplement: Supplementary file 1 [file ijerph-22-01365-s001.zip]

Archive with 1 entries (1 files):
- ijerph-3750408-supplementary.pdf
